# Supplementary material for: Disentangling Mechanisms Behind Chronic Lethality through Toxicokinetic–Toxicodynamic Modeling
Source: Environ Toxicol Chem. 2021 May 4;40(6):1706–12. doi: 10.1002/etc.5027 (PMC8252366; doi:10.1002/etc.5027)
Supplement: Supplementary file 2 — Supporting information. [file ETC-40-1706-s001.xlsx]

## Sheet: Table S2-1
Table S2-1: Survival of C. riparius exposed flupyradifurone in constant and time variable manners.
Data format as required for the GUTS calibration with the MORSE package in R. Unit of concentration is in mg/L.
Id	time	conc	Nsurv	replicate
1	0	0	10	1
2	4	0	10	1
3	7	0	10	1
4	21	0	9	1
5	24	0	9	1
6	28	0	9	1
7	31	0	9	1
8	48	0	9	1
9	0	0.08995	10	2
10	4	0.08995	10	2
11	4.01	0	NA	2
12	7	0	10	2
13	21	0	10	2
14	23.99	0	NA	2
15	24	0.0862554	10	2
16	28	0.0862554	10	2
17	28.01	0	NA	2
18	31	0	10	2
19	48	0	10	2
20	0	0.431861	12	3
21	4	0.431861	12	3
22	4.01	0	NA	3
23	7	0	12	3
24	21	0	12	3
25	23.99	0	NA	3
26	24	0.435628	11	3
27	28	0.435628	0	3
28	28.01	0	NA	3
29	31	0	0	3
30	48	0	0	3
31	0	2.13916	10	4
32	4	2.13916	0	4
33	4.01	0	NA	4
34	7	0	0	4
35	21	0	0	4
36	23.99	0	NA	4
37	24	2.10658	0	4
38	28	2.10658	0	4
39	28.01	0	NA	4
40	31	0	0	4
41	48	0	0	4
42	0	0	10	5
43	1	0	10	5
44	2	0	10	5
45	4	0	10	5
46	8	0	10	5
47	24	0	10	5
48	25	0	10	5
49	26	0	10	5
50	28	0	10	5
51	32	0	10	5
52	48	0	10	5
53	0	0.190958	10	6
54	1	0.190958	10	6
55	2	0.190958	10	6
56	4	0.190958	10	6
57	8	0.190958	10	6
58	8.01	0	NA	6
59	23.99	0	NA	6
60	24	0.187989	9	6
61	25	0.187989	8	6
62	26	0.187989	7	6
63	28	0.187989	5	6
64	32	0.187989	2	6
65	32.01	0	NA	6
66	48	0	2	6
67	0	0.387988	10	7
68	1	0.387988	10	7
69	2	0.387988	10	7
70	4	0.387988	10	7
71	8	0.387988	0	7
72	8.01	0	NA	7
73	23.99	0	NA	7
74	24	0.3835	0	7
75	25	0.3835	0	7
76	26	0.3835	0	7
77	28	0.3835	0	7
78	32	0.3835	0	7
79	32.01	0	NA	7
80	48	0	0	7
81	0	0.774487	10	8
82	1	0.774487	7	8
83	2	0.774487	1	8
84	4	0.774487	0	8
85	8	0.774487	0	8
86	8.01	0	NA	8
87	23.99	0	NA	8
88	24	0.76	0	8
89	25	0.76	0	8
90	26	0.76	0	8
91	28	0.76	0	8
92	32	0.76	0	8
93	32.01	0	NA	8
94	48	0	0	8
95	0	0	30	9
96	24	0	30	9
97	48	0	29	9
98	0	0.0132	30	10
99	24	0.0132	30	10
100	48	0.0132	28	10
101	0	0.0231	30	11
102	24	0.0231	28	11
103	48	0.0231	26	11
104	0	0.0412	30	12
105	24	0.0412	29	12
106	48	0.0412	20	12
107	0	0.0742	30	13
108	24	0.0742	21	13
109	48	0.0742	9	13
110	0	0.132	30	14
111	24	0.132	17	14
112	48	0.132	2	14

## Sheet: Table S2-2
Table S2-2: Survival of C. riparius exposed imidacloprid in constant and time variable manners.
Data format as required for the GUTS calibration with the MORSE package in R. Unit of concentration is in mg/L.
Id	time	conc	Nsurv	replicate
1	0	0	10	1
2	1	0	10	1
3	2	0	10	1
4	4	0	10	1
5	8	0	10	1
6	24	0	10	1
7	25	0	10	1
8	26	0	10	1
9	28	0	10	1
10	32	0	10	1
11	48	0	10	1
12	0	0.186976	10	2
13	1	0.186976	10	2
14	2	0.186976	10	2
15	4	0.186976	10	2
16	4.01	0	NA	2
17	8	0	10	2
18	23.99	0	NA	2
19	24	0.184494	7	2
20	25	0.184494	6	2
21	26	0.184494	2	2
22	28	0.184494	0	2
23	28.01	0	NA	2
24	32	0	0	2
25	48	0	0	2
26	0	0.366	10	3
27	1	0.366	9	3
28	2	0.366	5	3
29	4	0.366	0	3
30	4.01	0	NA	3
31	8	0	0	3
32	23.99	0	NA	3
33	24	0.379497	0	3
34	25	0.379497	0	3
35	26	0.379497	0	3
36	28	0.379497	0	3
37	28.01	0	NA	3
38	32	0	0	3
39	48	0	0	3
40	0	0.700997	10	4
41	1	0.700997	0	4
42	2	0.700997	0	4
43	4	0.700997	0	4
44	4.01	0	NA	4
45	8	0	0	4
46	23.99	0	NA	4
47	24	0.704479	0	4
48	25	0.704479	0	4
49	26	0.704479	0	4
50	28	0.704479	0	4
51	28.01	0	NA	4
52	32	0	0	4
53	48	0	0	4
54	0	0	10	5
55	1	0	10	5
56	2	0	10	5
57	4	0	10	5
58	8	0	10	5
59	24	0	10	5
60	25	0	10	5
61	26	0	10	5
62	28	0	10	5
63	32	0	10	5
64	48	0	10	5
65	0	0.144	10	6
66	1	0.144	10	6
67	2	0.144	10	6
68	4	0.144	10	6
69	8	0.144	3	6
70	8.01	0	NA	6
71	23.99	0	NA	6
72	24	0.142429	1	6
73	25	0.142429	0	6
74	26	0.142429	0	6
75	28	0.142429	0	6
76	32	0.142429	0	6
77	32.01	0	NA	6
78	48	0	0	6
79	0	0.294985	10	7
80	1	0.294985	10	7
81	2	0.294985	10	7
82	4	0.294985	2	7
83	8	0.294985	0	7
84	8.01	0	NA	7
85	23.99	0	NA	7
86	24	0.291985	0	7
87	25	0.291985	0	7
88	26	0.291985	0	7
89	28	0.291985	0	7
90	32	0.291985	0	7
91	32.01	0	NA	7
92	48	0	0	7
93	0	0.516393	10	8
94	1	0.516393	9	8
95	2	0.516393	0	8
96	4	0.516393	0	8
97	8	0.516393	0	8
98	8.01	0	NA	8
99	23.99	0	NA	8
100	24	0.587856	0	8
101	25	0.587856	0	8
102	26	0.587856	0	8
103	28	0.587856	0	8
104	32	0.587856	0	8
105	32.01	0	NA	8
106	48	0	0	8
107	0	0	30	9
108	24	0	30	9
109	48	0	30	9
110	0	0.00351	30	10
111	24	0.00351	29	10
112	48	0.00351	29	10
113	0	0.00701	30	11
114	24	0.00701	30	11
115	48	0.00701	28	11
116	0	0.014	30	12
117	24	0.014	28	12
118	48	0.014	24	12
119	0	0.026	30	13
120	24	0.026	30	13
121	48	0.026	23	13
122	0	0.0561	30	14
123	24	0.0561	27	14
124	48	0.0561	0	14
125	0	0.0028	30	15
126	24	0.0028	27	15
127	48	0.0028	14	15
128	0	0.0039	30	16
129	24	0.0039	30	16
130	48	0.0039	30	16
131	0	0.00729	30	17
132	24	0.00729	30	17
133	48	0.00729	21	17
134	0	0.0152	30	18
135	24	0.0152	30	18
136	48	0.0152	19	18
137	0	0.0586	30	19
138	24	0.0586	22	19
139	48	0.0586	0	19

## Sheet: Table S2-3
Table S2-3: Survival of C. riparius exposed thiacloprid in constant and time variable manners.
Data format as required for the GUTS calibration with the MORSE package in R. Unit of concentration is in mg/L.
Id	time	conc	Nsurv	replicate
1	0	0	10	1
2	1	0	10	1
3	2	0	10	1
4	4	0	10	1
5	8	0	10	1
6	24	0	10	1
7	25	0	10	1
8	26	0	10	1
9	28	0	10	1
10	32	0	10	1
11	48	0	10	1
12	0	0.183	10	2
13	1	0.183	10	2
14	2	0.183	8	2
15	4	0.183	0	2
16	4.01	0	NA	2
17	8	0	0	2
18	23.99	0	NA	2
19	24	0.178	0	2
20	25	0.178	0	2
21	26	0.178	0	2
22	28	0.178	0	2
23	28.01	0	NA	2
24	32	0	0	2
25	48	0	0	2
26	0	0.375	10	3
27	1	0.375	10	3
28	2	0.375	0	3
29	4	0.375	0	3
30	4.01	0	NA	3
31	8	0	0	3
32	23.99	0	NA	3
33	24	0.357	0	3
34	25	0.357	0	3
35	26	0.357	0	3
36	28	0.357	0	3
37	28.01	0	NA	3
38	32	0	0	3
39	48	0	0	3
40	0	0.766	10	4
41	1	0.766	0	4
42	2	0.766	0	4
43	4	0.766	0	4
44	4.01	0	NA	4
45	8	0	0	4
46	23.99	0	NA	4
47	24	0.735	0	4
48	25	0.735	0	4
49	26	0.735	0	4
50	28	0.735	0	4
51	28.01	0	NA	4
52	32	0	0	4
53	48	0	0	4
54	0	0	10	5
55	1	0	10	5
56	2	0	10	5
57	4	0	10	5
58	8	0	10	5
59	24	0	10	5
60	25	0	10	5
61	26	0	10	5
62	28	0	10	5
63	32	0	10	5
64	48	0	10	5
65	0	0.155	10	6
66	1	0.155	10	6
67	2	0.155	10	6
68	4	0.155	10	6
69	8	0.155	0	6
70	8.01	0	NA	6
71	23.99	0	NA	6
72	24	0.156	0	6
73	25	0.156	0	6
74	26	0.156	0	6
75	28	0.156	0	6
76	32	0.156	0	6
77	32.01	0	NA	6
78	48	0	0	6
79	0	0.321	10	7
80	1	0.321	10	7
81	2	0.321	4	7
82	4	0.321	0	7
83	8	0.321	0	7
84	8.01	0	NA	7
85	23.99	0	NA	7
86	24	0.308	0	7
87	25	0.308	0	7
88	26	0.308	0	7
89	28	0.308	0	7
90	32	0.308	0	7
91	32.01	0	NA	7
92	48	0	0	7
93	0	0.604	10	8
94	1	0.604	0	8
95	2	0.604	0	8
96	4	0.604	0	8
97	8	0.604	0	8
98	8.01	0	NA	8
99	23.99	0	NA	8
100	24	0.618	0	8
101	25	0.618	0	8
102	26	0.618	0	8
103	28	0.618	0	8
104	32	0.618	0	8
105	32.01	0	NA	8
106	48	0	0	8
107	0	0	30	9
108	24	0	30	9
109	48	0	29	9
110	0	0.001	30	10	1
111	24	0.001	30	10	1
112	48	0.001	28	10	0.0666667
113	0	0.0022	30	11	0
114	24	0.0022	28	11	0.1
115	48	0.0022	27	11	0.2
116	0	0.0048	30	12	0
117	24	0.0048	27	12	0.0666667
118	48	0.0048	24	12	0.1
119	0	0.0106	30	13	0
120	24	0.0106	27	13	0.1
121	48	0.0106	20	13	0.333333
122	0	0.0234	30	14	0
123	24	0.0234	23	14	0.233333
124	48	0.0234	0	14	1
125	0	0.0515	30	15	0
126	24	0.0515	1	15	0.966667
127	48	0.0515	0	15	1

## Sheet: Table S2-4
Table S2-4: Development rate and effect, relative to control, for the number of emerged C. riparius individuals exposed to flupyradifurone in 28-day water-sediment tests.
Initial water concentration [mg/L]	Development rate [1/d]	Effect on emergence [-]
0	0.052	0
0	0.055	0
0.00122	0.053	0
0.0015	0.056	0
0.00213	0.051	-0.1
0.003	0.056	0
0.00441	0.052	0
0.006	0.058	0
0.0105	0.054	0
0.012	0.057	0
0.021	0.044	0.4
0.024	0.041	0.7
0.044	0	1
0.048	0	1

## Sheet: Table S2-5
Table S2-5: Development rate and effect, relative to control, for the number of emerged C. riparius individuals exposed to imidacloprid in 28-day water-sediment tests.
Initial water concentration [mg/L]	Development rate [1/d]	Effect on emergence [-]
0	0.059	0
0	0.063	0
0	0.057	0
0	0.059	0
0.00031	0.056	0.01
0.00032	0.062	-0.14
0.00051	0.058	0.07
0.00056	0.062	0.02
0.0006	0.059	0.09
0.00069	0.059	0.06
0.00094	0.058	0.07
0.001	0.063	0.14
0.00116	0.06	0.08
0.00123	0.06	0.1
0.00168	0.059	0.11
0.0018	0.063	-0.03
0.00211	0.062	0.09
0.00221	0.059	0.03
0.003	0.059	0.36
0.00319	0.063	0
0.00362	0.058	0.42
0.00392	0.056	0.18
0.00523	0.048	0.92
0.00541	0.047	0.97
0.00558	0.058	0.88
0.00621	0	1

## Sheet: Table S2-6
Table S2-6: Development rate and effect, relative to control, for the number of emerged C. riparius individuals exposed to thiacloprid in 28-day water-sediment tests.
Initial water concentration [mg/L]	Development rate [1/d]	Effect on emergence [-]
0	0.056	0
0	0.055	0
0.00016	0.057	0
0.000297	0.057	0.04
0.0005	0.057	0.15
0.000725785	0.057	-0.05
0.00088	0.056	0.08
0.00159	0.056	0.13
0.002	0.055	0.23
0.00225	0.042	0.92
0.0028	0.049	0.19
0.00484	0.045	0.96
0.0067	0	1
